# Supplementary material for: Sophocarpine inhibits tumor progression by antagonizing the PI3K/AKT/mTOR signaling pathway in castration-resistant prostate cancer
Source: PeerJ. 2022 Sep 16;10:e14042. doi: 10.7717/peerj.14042 (PMC9484452; doi:10.7717/peerj.14042)
Supplement: Supplemental Information 1 — (Sheet 1) CCK-8. (Sheet 2) RTCA. (Sheet 3) Colonies numbers. (Sheet 4) Cell apoptotic rate. (Sheet 5) Wound healing assay and Transwell invasion assay. (Sheet 6) Tumor volume and weight. (Sheet 7) Western Blotting. [file peerj-10-14042-s001.xlsx]

## Sheet: Figure1A_CCK-8
DU145		concentration
	Blank (medium only)	0	10	25	50	75	100	125	150	175	200	225
OD Value	0.192371	0.74213	0.680713	0.668998	0.595813	0.527677	0.498153	0.522639	0.484801	0.50038	0.482257	0.529213
	0.189882	0.663883	0.687577	0.650021	0.612232	0.482301	0.521353	0.524116	0.547035	0.467744	0.477285	0.470797
	0.19173	0.664314	0.663289	0.631508	0.546104	0.615511	0.50847	0.499502	0.60076	0.526423	0.517895	0.520142
	0.187621	0.599676	0.651346	0.591886	0.563705	0.480887	0.586943	0.483799	0.548403	0.516267	0.48475	0.457923
	0.18943	0.634794	0.62556	0.53021	0.520399	0.554563	0.606529	0.560679	0.514221	0.562493	0.535967	0.468197
	0.190688	0.635719	0.559088	0.55665	0.546232	0.80646	0.533097	0.437595	0.447003	0.425314	0.45227	0.428307
	0.195059
PC3		concentration
	Blank (medium only)	0	10	25	50	75	100	125	150	175	200	225
OD Value	0.0936417	0.181457	0.189223	0.170978	0.177312	0.156756	0.175209	0.155029	0.151154	0.143543	0.133993	0.137012
	0.0928271	0.186869	0.178124	0.1765	0.162335	0.167862	0.187985	0.152322	0.169131	0.147364	0.151319	0.135585
	0.0922209	0.207469	0.198245	0.167663	0.146812	0.163023	0.141377	0.151264	0.143264	0.135683	0.128741	0.141681
	0.0910681	0.188807	0.188379	0.157298	0.161801	0.166612	0.156478	0.139959	0.150617	0.148169	0.132048	0.144472
	0.0916223	0.156677	0.174372	0.171075	0.162815	0.181544	0.184677	0.164229	0.130299	0.135503	0.12828	0.131445
	0.0933194	0.158099	0.152087	0.151683	0.135681	0.150933	0.139766	0.133359	0.125589	0.126523	0.128448	0.127326

## Sheet: Figure1B_RTCA
DU145		Sophocarpine (μM)
Time (Hour)	Time (hh:mm:ss)	0	100	200
0	00:00:00	0	0	0
0.256667	00:15:24	0.0024	0.0249	0.0615
0.506944	00:30:25	0.0452	0.0535	0.0631
0.757222	00:45:26	0.1498	0.1386	0.1166
1.00694	01:00:25	0.2862	0.2545	0.2037
1.25722	01:15:26	0.4408	0.3765	0.3134
1.50722	01:30:26	0.5912	0.482	0.4459
1.7575	01:45:27	0.7371	0.5908	0.5883
2.0075	02:00:27	0.8908	0.6933	0.7398
2.25778	02:15:28	1.0645	0.7908	0.8852
2.50806	02:30:29	1.2355	0.9099	1.0278
2.75833	02:45:30	1.4307	1.0168	1.1601
3.00861	03:00:31	1.6252	1.1428	1.2914
3.25861	03:15:31	1.8048	1.2642	1.416
3.50889	03:30:32	1.9822	1.3777	1.5428
3.75889	03:45:32	2.1377	1.501	1.6536
4.00917	04:00:33	2.2734	1.6124	1.7513
4.25917	04:15:33	2.3901	1.7131	1.8401
4.50944	04:30:34	2.49	1.7987	1.9191
4.75972	04:45:35	2.5773	1.8792	1.9913
5.01	05:00:36	2.6533	1.95	2.0482
5.26028	05:15:37	2.723	2.0061	2.0935
5.51028	05:30:37	2.7867	2.0584	2.1361
5.76056	05:45:38	2.8404	2.1068	2.1728
6.01056	06:00:38	2.894	2.1485	2.2025
6.26083	06:15:39	2.9568	2.1804	2.2375
6.51111	06:30:40	2.9879	2.2274	2.2577
6.76139	06:45:41	3.033	2.2689	2.2813
7.01167	07:00:42	3.0896	2.302	2.3096
7.26167	07:15:42	3.128	2.3387	2.331
7.51194	07:30:43	3.1819	2.36	2.3673
7.76194	07:45:43	3.2245	2.4047	2.3899
8.01222	08:00:44	3.2849	2.4325	2.4033
8.26222	08:15:44	3.357	2.4678	2.4217
8.5125	08:30:45	3.4322	2.4952	2.4429
8.76278	08:45:46	3.5028	2.5339	2.46
9.01306	09:00:47	3.5694	2.5842	2.4654
9.26333	09:15:48	3.6475	2.6189	2.4857
9.51333	09:30:48	3.7371	2.6589	2.5015
9.76361	09:45:49	3.8357	2.6922	2.5259
10.0136	10:00:49	3.913	2.7367	2.5468
10.2639	10:15:50	4.0106	2.7895	2.57
10.5139	10:30:50	4.1011	2.8446	2.5936
10.7642	10:45:51	4.2103	2.8998	2.6215
11.0147	11:00:53	4.3174	2.9519	2.6537
11.2647	11:15:53	4.4303	3.0004	2.68
11.515	11:30:54	4.5445	3.0511	2.7069
11.7647	11:45:53	4.6632	3.1017	2.7305
12.015	12:00:54	4.7596	3.1639	2.7588
12.265	12:15:54	4.8485	3.2291	2.7919
12.5153	12:30:55	4.9564	3.3053	2.8112
12.7653	12:45:55	5.0905	3.3745	2.841
13.0156	13:00:56	5.2098	3.4327	2.8652
13.2658	13:15:57	5.3022	3.4999	2.8939
13.5158	13:30:57	5.4079	3.5699	2.9263
13.7661	13:45:58	5.4949	3.6422	2.9467
14.0161	14:00:58	5.586	3.7034	2.9969
14.2664	14:15:59	5.6912	3.7731	3.0178
14.5164	14:30:59	5.7823	3.8362	3.0553
14.7667	14:46:00	5.8883	3.9233	3.076
15.0172	15:01:02	5.9671	3.9831	3.1142
15.2675	15:16:03	6.0456	4.035	3.1608
15.5178	15:31:04	6.1449	4.1264	3.1898
15.7678	15:46:04	6.2277	4.1849	3.2299
16.0178	16:01:04	6.2941	4.2503	3.2629
16.2678	16:16:04	6.3869	4.3026	3.3022
16.5181	16:31:05	6.4419	4.3679	3.3426
16.7656	16:45:56	6.5322	4.4341	3.3758
17.0158	17:00:57	6.6203	4.495	3.4089
17.2661	17:15:58	6.6885	4.54	3.4403
17.5161	17:30:58	6.7555	4.5888	3.4625
17.7661	17:45:58	6.8229	4.6597	3.503
18.0161	18:00:58	6.8493	4.6862	3.5014
18.2664	18:15:59	6.897	4.7179	3.5204
18.5164	18:30:59	6.9198	4.7414	3.5291
18.7667	18:46:00	6.9631	4.7811	3.5547
19.0169	19:01:01	7.0037	4.8126	3.5777
19.2672	19:16:02	7.0696	4.8561	3.5868
19.5175	19:31:03	7.1202	4.9145	3.6171
19.7675	19:46:03	7.1778	4.9656	3.6492
20.0178	20:01:04	7.2473	5.0255	3.6762
20.2678	20:16:04	7.3081	5.084	3.7172
20.5181	20:31:05	7.3683	5.1517	3.7421
20.7681	20:46:05	7.4244	5.2089	3.776
21.0183	21:01:06	7.4663	5.2571	3.7973
21.2686	21:16:07	7.5085	5.3204	3.8415
21.5189	21:31:08	7.5673	5.3712	3.872
21.7692	21:46:09	7.6249	5.4264	3.9063
22.0192	22:01:09	7.6934	5.4783	3.9526
22.2694	22:16:10	7.7404	5.5162	3.9822
22.5194	22:31:10	7.8076	5.569	4.0167
22.7697	22:46:11	7.8673	5.6259	4.0476
23.0197	23:01:11	7.9138	5.667	4.0939
23.27	23:16:12	7.9677	5.7186	4.1381
23.5203	23:31:13	8.0106	5.7721	4.1632
23.7703	23:46:13	8.0455	5.8114	4.2115
24.0206	24:01:14	8.0773	5.8469	4.2538
24.2706	24:16:14	8.1118	5.8848	4.2926
24.5208	24:31:15	8.1433	5.9388	4.3188
24.7708	24:46:15	8.177	6.0024	4.3558
25.0211	25:01:16	8.1897	6.0152	4.377
25.2722	25:16:20	8.2289	6.0365	4.3934
25.5225	25:31:21	8.2386	6.0524	4.4145
25.7728	25:46:22	8.2613	6.0841	4.4437
26.0228	26:01:22	8.2955	6.1071	4.4702
26.2731	26:16:23	8.3208	6.1567	4.4945
26.5231	26:31:23	8.3677	6.1724	4.5266
26.7733	26:46:24	8.3747	6.1598	4.5592
27.0233	27:01:24	8.3826	6.1806	4.5822
27.2736	27:16:25	8.4124	6.2103	4.6109
27.5239	27:31:26	8.4222	6.2211	4.6384
27.7742	27:46:27	8.4366	6.2596	4.6741
28.0244	28:01:28	8.4898	6.2766	4.6906
28.2744	28:16:28	8.5278	6.2986	4.7136
28.5247	28:31:29	8.5451	6.3285	4.7303
28.7747	28:46:29	8.5423	6.35	4.7567
29.025	29:01:30	8.5606	6.387	4.7852
29.275	29:16:30	8.6087	6.4174	4.8123
29.5253	29:31:31	8.6486	6.4436	4.8455
29.7756	29:46:32	8.6607	6.4635	4.8823
30.0258	30:01:33	8.6912	6.4948	4.9121
30.2761	30:16:34	8.7181	6.5189	4.9386
30.5261	30:31:34	8.7383	6.541	4.9602
30.7764	30:46:35	8.7459	6.5544	4.9917
31.0264	31:01:35	8.7675	6.562	5.0172
31.2767	31:16:36	8.7867	6.5895	5.0491
31.5267	31:31:36	8.8157	6.6224	5.0953
31.7769	31:46:37	8.8349	6.6517	5.1172
32.0272	32:01:38	8.8587	6.6678	5.1447
32.2772	32:16:38	8.8771	6.686	5.1605
32.5275	32:31:39	8.8961	6.7008	5.1896
32.7775	32:46:39	8.9519	6.7058	5.2146
33.0278	33:01:40	8.9764	6.7229	5.2525
33.2778	33:16:40	8.9867	6.7609	5.2648
33.5281	33:31:41	9.002	6.7808	5.2977
33.7783	33:46:42	9.0155	6.7937	5.3195
34.0286	34:01:43	9.0225	6.8053	5.3429
34.2789	34:16:44	9.029	6.8275	5.3562
34.5289	34:31:44	9.0613	6.8347	5.3615
34.7792	34:46:45	9.07	6.8437	5.3795
35.0292	35:01:45	9.1027	6.8757	5.3841
35.2794	35:16:46	9.133	6.8874	5.4004
35.5294	35:31:46	9.1383	6.908	5.3995
35.7797	35:46:47	9.1591	6.9206	5.4104
36.03	36:01:48	9.1795	6.9471	5.451
36.2803	36:16:49	9.1858	6.9629	5.4611
36.5306	36:31:50	9.212	6.9652	5.4177
36.7806	36:46:50	9.25	6.979	5.4535
37.0308	37:01:51	9.2809	6.9906	5.4702
37.2808	37:16:51	9.2918	6.9981	5.503
37.5311	37:31:52	9.319	7.0124	5.5199
37.7811	37:46:52	9.3201	7.0416	5.5414
38.0314	38:01:53	9.3579	7.0512	5.5686
38.2817	38:16:54	9.3856	7.0886	5.5878
38.5319	38:31:55	9.412	7.1045	5.6175
38.7822	38:46:56	9.4153	7.1318	5.6497
39.0319	39:01:55	9.4306	7.149	5.6835
39.2822	39:16:56	9.4346	7.1667	5.7023
39.5322	39:31:56	9.45	7.1989	5.7305
39.7825	39:46:57	9.4751	7.2164	5.7722
40.0325	40:01:57	9.5049	7.2433	5.8111
40.2828	40:16:58	9.5054	7.2637	5.8355
40.5328	40:31:58	9.5263	7.2775	5.8567
40.7828	40:46:58	9.5436	7.292	5.8975
41.0325	41:01:57	9.6001	7.3269	5.9268
41.2822	41:16:56	9.6032	7.3242	5.9121
41.5325	41:31:57	9.5891	7.323	5.9286
41.7822	41:46:56	9.5697	7.3126	5.9457
42.0325	42:01:57	9.5624	7.3138	5.9674
42.2828	42:16:58	9.5608	7.3154	6.0072
42.5328	42:31:58	9.5683	7.3323	6.0244
42.7831	42:46:59	9.5674	7.3695	6.0576
43.0331	43:01:59	9.5647	7.3885	6.0698
43.2833	43:17:00	9.5961	7.4202	6.1015

## Sheet: Figure1C_colony counts
Colony Counts
DU145	sophocarpine (μM)
	0	100	200
Colony Numbers	453	321	107
	440	365	119
	457	325	123
PC3	sophocarpine (μM)
	0	100	200
Colony Numbers	109	93	69
	88	86	47
	91	91	62

## Sheet: Figure2A_cell apoptosis
Flow Cytometry
DU145	sophocarpine (μM)
	0	100	200
Apoptotic Rate (%)	1.66	4.73	8.68
	1.39	4.03	8.22
	1.96	3.69	7.52
PC3	sophocarpine (μM)
	0	100	200
Apoptotic Rate (%)	4.35	9.28	25.7
	6.41	10.58	37.8
	7.86	12.08	34.3
	5.8	12.8	28

## Sheet: Figure3_migration and invasion
Wound healing assay
DU145	sophocarpine (μM)
	0		100		200
	0 h	48 h	0 h	48 h	0 h	48 h
Wound Area	1.383	0.158	1.333	0.641	1.241	1.096
	1.276	0.336	1.299	0.576	1.319	0.95
	1.442	0.266	1.374	0.671	1.251	1.037
	1.178	0.297	1.368	0.686	1.338	1.063
	sophocarpine (μM)
	0	100	200
Cell Mobility	0.885756	0.51913	0.116841
	0.736677	0.556582	0.279757
	0.815534	0.511645	0.171063
	0.747878	0.498538	0.205531
PC3	sophocarpine (μM)
	0		100		200
	0 h	48 h	0 h	48 h	0 h	48 h
Wound Area	1.216	0.185	1.571	0.352	1.973	0.936
	1.319	0.25	1.662	0.573	1.973	0.794
	1.58	0.477	1.874	0.607	1.83	0.827
	1.65	0.463	1.815	0.749	1.982	0.879
	sophocarpine (μM)
	0	100	200
Cell Mobility	0.847862	0.775939	0.525596
	0.810462	0.655235	0.597567
	0.698101	0.676094	0.548087
	0.719394	0.587328	0.556509
Transwell Invasion
DU145	sophocarpine (μM)
	0	100	200
Invaded cell numbers	451	174	34
	472	203	38
	485	211	43
	489	224	46
PC3	sophocarpine (μM)
	0	100	200
Invaded cell numbers	107	96	76
	111	76	60
	125	67	55

## Sheet: Figure6B&C
	Ctrl	Sophocarpine
Tumor Volume (mm3)	550	144
	320	108
	405	144
	364.5	62.5
	364.5	0
	Control	Sophocarpine
Tumor Weight (mg)	0.673	0.319
	0.814	0.242
	0.595	0.293
	0.649	0.194
	0.71	0

## Sheet: Western Blotting
Protein Expression		The gray values normalized to GAPDH (p-AKT and p-mTOR expression normalized to AKT or mTOR)
Figure 1D
DU145	sophocarpine (μM)
	0	100	200
Ki67	1.04219	0.880857	0.251377
	0.961084	1.03534	0.189018
	1.06495	0.788046	0.318738
PC3	sophocarpine (μM)
	0	100	200
Ki67	1.02771	0.849401	0.732366
	0.933138	0.902176	0.816915
	1.01126	0.879486	0.773599
Figure 2B
DU145	sophocarpine (μM)
	0	100	200
Bcl-2	1.15617	1.01574	0.539229
	0.975314	0.985567	0.49176
	1.19348	0.907075	0.416374
Bax	0.557999	0.809188	0.934643
	0.43866	0.759506	0.985931
	0.537802	0.660033	1.04284
PC3	sophocarpine (μM)
	0	100	200
Bcl-2	1.03952	0.937737	0.560848
	0.940668	0.847141	0.683028
	0.963103	0.894591	0.711731
Bax	0.73495	0.874138	0.981395
	0.637247	0.895642	0.958473
	0.765974	0.83153	0.961904
Figure 4A
DU145	sophocarpine (μM)
	0	100	200
α-SMA	1.07115	0.76232	0.552214
	0.863819	0.812135	0.565334
	0.874425	0.759608	0.600029
N-cadherin	0.912508	0.789522	0.545133
	0.928983	0.596168	0.519094
	0.98415	0.565254	0.471672
Collagen I	0.919402	0.769457	0.846815
	0.836054	0.715476	0.784678
	0.769334	0.734579	0.823791
PC3	sophocarpine (μM)
	0	100	200
α-SMA	1.11943	1.1068	0.570137
	0.936421	0.915569	0.596828
	0.960869	0.839249	0.483377
N-cadherin	0.945198	1.05055	0.898022
	0.92464	1.03585	0.927954
	0.900737	0.884389	0.945995
Collagen I	0.928851	0.367693	0.301752
	1.04418	0.316377	0.295459
	0.945287	0.379376	0.330243
Figure 5A
DU145	sophocarpine (μM)
	0	100	200
PI3K	1.0342	0.867828	0.279599
	1.12523	0.999992	0.436318
	1.06716	1.21417	0.444213
p-AKT	1.09508	0.910099	0.423616
	1.08467	0.919856	0.399199
	0.85672	0.946605	0.587417
p-mTOR	1.20002	0.947231	0.46702
	1.02168	1.10198	0.150041
	1.04299	0.854797	0.396946
PC3	sophocarpine (μM)
	0	100	200
PI3K	1.01885	0.960846	0.764412
	0.97499	0.896808	0.754477
	0.931981	0.838661	0.660821
p-AKT	1.014	0.869475	0.348782
	0.92346	0.978151	0.665838
	0.819485	0.698878	0.574737
p-mTOR	0.977135	0.952333	0.674418
	0.849432	0.827399	0.598581
	0.900859	0.841229	0.628954
Figure 6D
Tumor	control	sophocarpine
PI3K	1.01384	0.720683
	0.905504	0.578251
	1.00167	0.793249
p-AKT	0.945333	0.342075
	1.18342	0.668151
	0.832485	0.656249
p-mTOR	1.14011	0.825726
	1.21576	0.898687
	1.09839	0.60991
